# Supplementary material for: Improving the Anti-Tumor Effect of Indoleamine 2,3-Dioxygenase Inhibitor CY1-4 by CY1-4 Nano-Skeleton Drug Delivery System
Source: J Funct Biomater. 2024 Dec 9;15(12):372. doi: 10.3390/jfb15120372 (PMC11676189; doi:10.3390/jfb15120372)
Supplement: Supplementary file 1 [file jfb-15-00372-s001.zip]

Archive with 1 entries (1 files):
- jfb-3338124-supplementary.pdf
